# Supplementary material for: Characterization of the Probiotic Potential of Lactic Acid Bacteria Isolated from Kimchi, Yogurt, and Baby Feces in Hong Kong and Their Performance in Soymilk Fermentation
Source: Microorganisms. 2021 Dec 9;9(12):2544. doi: 10.3390/microorganisms9122544 (PMC8705588; doi:10.3390/microorganisms9122544)
Supplement: Supplementary file 1 [file microorganisms-09-02544-s001.zip]

Archive with 1 entries (1 files):
- microorganisms-1483528-supplementary.pdf
